# Supplementary material for: The survey dataset of The Influence of theory of planned behaviour on purchase behaviour on social media
Source: Data Brief. 2022 May 3;42:108239. doi: 10.1016/j.dib.2022.108239 (PMC9111892; doi:10.1016/j.dib.2022.108239)
Supplement: Supplementary file 1 [file mmc1.xlsx]

## Sheet: Data (Survey on SM Marketing)
DATASET FOR DIB
ID	Gender	Age	Ethnic	Occupation	Annual Income	Social Media usage	Experience of purchasing due to social media influence	Reviews and rating impact on purchasing decision	Average time spent on the Internet (weekly)	Attention to advertisement on social media	Purchase Behaviour 1 (PB1)	Purchase Behaviour 2 (PB2)	Purchase Behaviour 3 (PB3)	Purchase Behaviour 4 (PB4)	Attitude 1 (ATTD1)	Attitude 2 (ATTD2)	Attitude 3 (ATTD3)	Attitude 4 (ATTD4)	Social Norms 1 (SN1)	Social Norms 2 (SN2)	Social Norms 3 (SN3)	Social Norms 4 (SN4)	Perceived Behavioural Control 1 (PBC1)	Perceived Behavioural Control 2 (PBC2)	Perceived Behavioural Control 3 (PBC3)	Perceived Behavioural Control 4 (PBC4)
1	Female	29 - 34 Years Old	Chinese	Homemaker	RM50,001-RM70,000	Yes	Yes	Yes	More than 40 hours	Yes	Neutral	Neutral	Neutral	Neutral	Neutral	Neutral	Neutral	Neutral	Neutral	Neutral	Neutral	Neutral	Neutral	Neutral	Neutral	Neutral
2	Male	23 - 28 Years Old	Chinese	Student	RM50,001-RM70,000	Yes	Yes	Yes	More than 40 hours	Yes	Agree	Agree	Disagree	Strongly agree	Agree	Neutral	Agree	Neutral	Strongly disagree	Disagree	Agree	Neutral	Neutral	Agree	Disagree	Disagree
3	Female	29 - 34 Years Old	Chinese	Homemaker	Less than RM30,000	Yes	Yes	Yes	5 hours – 10 hours	No	Strongly disagree	Strongly disagree	Strongly disagree	Disagree	Neutral	Strongly disagree	Strongly disagree	Disagree	Strongly disagree	Strongly disagree	Strongly disagree	Strongly disagree	Strongly disagree	Strongly disagree	Strongly disagree	Strongly disagree
4	Male	35 - 40 Years Old	Malay	Businessman	More than RM90,001	Yes	Yes	No	1 hour – 4 hours	Yes	Agree	Agree	Neutral	Agree	Agree	Agree	Agree	Neutral	Neutral	Neutral	Agree	Agree	Neutral	Agree	Neutral	Agree
5	Female	23 - 28 Years Old	Chinese	Employee	RM70,001-RM90,000	Yes	Yes	Yes	10 hours – 20 hours	No	Neutral	Agree	Agree	Strongly agree	Neutral	Agree	Agree	Agree	Neutral	Disagree	Neutral	Neutral	Neutral	Agree	Agree	Agree
6	Female	23 - 28 Years Old	Chinese	Student	Less than RM30,000	Yes	Yes	Yes	10 hours – 20 hours	Yes	Strongly agree	Strongly agree	Agree	Strongly agree	Strongly agree	Strongly agree	Strongly agree	Strongly agree	Agree	Agree	Strongly agree	Strongly agree	Agree	Strongly agree	Strongly agree	Strongly agree
7	Female	17 - 22 Years Old	Chinese	Student	RM30,001-RM50,000	Yes	Yes	Yes	1 hour – 4 hours	Yes	Agree	Strongly agree	Strongly agree	Agree	Strongly agree	Agree	Strongly agree	Agree	Agree	Agree	Strongly agree	Agree	Agree	Strongly agree	Agree	Strongly agree
8	Male	35 - 40 Years Old	Chinese	Businessman	More than RM90,001	Yes	Yes	Yes	20 hours – 40 hours	No	Neutral	Neutral	Neutral	Disagree	Disagree	Disagree	Disagree	Disagree	Disagree	Agree	Disagree	Strongly agree	Strongly agree	Agree	Neutral	Neutral
9	Female	23 - 28 Years Old	Chinese	Businessman	More than RM90,001	No	Yes	Yes	More than 40 hours	Yes	Strongly agree	Strongly agree	Strongly agree	Strongly agree	Strongly agree	Strongly agree	Strongly agree	Strongly agree	Strongly agree	Strongly agree	Strongly agree	Strongly agree	Strongly agree	Strongly agree	Strongly agree	Strongly agree
10	Male	17 - 22 Years Old	Chinese	Businessman	More than RM90,001	Yes	Yes	Yes	1 hour – 4 hours	Yes	Agree	Agree	Agree	Agree	Agree	Agree	Agree	Agree	Agree	Agree	Agree	Neutral	Neutral	Neutral	Agree	Neutral
11	Female	23 - 28 Years Old	Chinese	Student	RM50,001-RM70,000	Yes	Yes	Yes	5 hours – 10 hours	Yes	Agree	Agree	Agree	Neutral	Neutral	Neutral	Neutral	Neutral	Neutral	Neutral	Neutral	Neutral	Neutral	Neutral	Neutral	Neutral
12	Male	23 - 28 Years Old	Chinese	Employee	RM50,001-RM70,000	Yes	Yes	Yes	20 hours – 40 hours	Yes	Neutral	Neutral	Neutral	Neutral	Neutral	Neutral	Neutral	Neutral	Neutral	Neutral	Neutral	Neutral	Neutral	Neutral	Neutral	Neutral
13	Male	29 - 34 Years Old	Chinese	Businessman	More than RM90,001	Yes	Yes	Yes	20 hours – 40 hours	Yes	Agree	Agree	Agree	Neutral	Agree	Agree	Agree	Neutral	Agree	Neutral	Neutral	Agree	Agree	Agree	Agree	Agree
14	Male	17 - 22 Years Old	Chinese	Student	Less than RM30,000	Yes	Yes	Yes	5 hours – 10 hours	Yes	Neutral	Neutral	Neutral	Neutral	Neutral	Neutral	Neutral	Neutral	Agree	Neutral	Agree	Agree	Agree	Agree	Agree	Agree
15	Male	29 - 34 Years Old	Indian	Student	RM30,001-RM50,000	Yes	Yes	No	1 hour – 4 hours	Yes	Agree	Agree	Neutral	Agree	Neutral	Disagree	Neutral	Neutral	Neutral	Neutral	Neutral	Neutral	Agree	Neutral	Disagree	Strongly agree
16	Female	29 - 34 Years Old	Chinese	Homemaker	More than RM90,001	Yes	Yes	Yes	1 hour – 4 hours	No	Disagree	Neutral	Disagree	Neutral	Agree	Disagree	Disagree	Disagree	Strongly disagree	Disagree	Strongly disagree	Strongly disagree	Strongly disagree	Strongly disagree	Strongly disagree	Strongly disagree
17	Male	Others	Chinese	Employee	More than RM90,001	Yes	Yes	No	5 hours – 10 hours	No	Disagree	Strongly disagree	Strongly disagree	Strongly disagree	Strongly disagree	Strongly disagree	Strongly disagree	Strongly disagree	Strongly disagree	Strongly disagree	Strongly disagree	Strongly disagree	Strongly disagree	Strongly disagree	Strongly disagree	Strongly disagree
18	Male	29 - 34 Years Old	Chinese	Employee	More than RM90,001	Yes	No	Yes	5 hours – 10 hours	No	Strongly disagree	Strongly disagree	Strongly disagree	Disagree	Neutral	Disagree	Neutral	Disagree	Strongly disagree	Neutral	Disagree	Disagree	Strongly disagree	Disagree	Disagree	Strongly disagree
19	Female	23 - 28 Years Old	Chinese	Employee	RM30,001-RM50,000	Yes	Yes	Yes	More than 40 hours	No	Neutral	Disagree	Disagree	Neutral	Agree	Disagree	Strongly disagree	Neutral	Strongly disagree	Strongly disagree	Strongly disagree	Disagree	Strongly disagree	Disagree	Strongly disagree	Strongly disagree
20	Male	17 - 22 Years Old	Chinese	Student	RM30,001-RM50,000	Yes	Yes	Yes	5 hours – 10 hours	Yes	Disagree	Disagree	Disagree	Disagree	Disagree	Disagree	Disagree	Disagree	Disagree	Disagree	Disagree	Disagree	Disagree	Disagree	Disagree	Disagree
21	Female	29 - 34 Years Old	Chinese	Employee	More than RM90,001	Yes	Yes	Yes	More than 40 hours	Yes	Neutral	Neutral	Neutral	Neutral	Neutral	Neutral	Neutral	Neutral	Neutral	Neutral	Neutral	Neutral	Neutral	Neutral	Neutral	Neutral
22	Male	Others	Chinese	Businessman	More than RM90,001	Yes	Yes	Yes	1 hour – 4 hours	No	Disagree	Neutral	Strongly disagree	Neutral	Neutral	Neutral	Agree	Agree	Neutral	Neutral	Disagree	Neutral	Disagree	Neutral	Neutral	Neutral
23	Male	29 - 34 Years Old	Chinese	Employee	More than RM90,001	Yes	Yes	Yes	10 hours – 20 hours	Yes	Neutral	Neutral	Disagree	Agree	Agree	Agree	Strongly agree	Strongly agree	Strongly disagree	Strongly disagree	Disagree	Neutral	Agree	Agree	Disagree	Disagree
24	Female	29 - 34 Years Old	Chinese	Employee	RM30,001-RM50,000	Yes	Yes	Yes	10 hours – 20 hours	No	Neutral	Agree	Agree	Agree	Agree	Agree	Agree	Agree	Agree	Agree	Agree	Agree	Agree	Agree	Agree	Agree
25	Male	17 - 22 Years Old	Chinese	Student	Less than RM30,000	Yes	Yes	Yes	More than 40 hours	Yes	Disagree	Neutral	Disagree	Neutral	Neutral	Disagree	Disagree	Neutral	Disagree	Disagree	Disagree	Neutral	Disagree	Disagree	Neutral	Disagree
26	Female	29 - 34 Years Old	Chinese	Businessman	More than RM90,001	Yes	Yes	Yes	20 hours – 40 hours	Yes	Agree	Agree	Strongly agree	Strongly agree	Strongly agree	Strongly agree	Strongly agree	Strongly agree	Strongly agree	Strongly agree	Agree	Strongly agree	Strongly agree	Strongly agree	Strongly agree	Agree
27	Male	29 - 34 Years Old	Chinese	Employee	More than RM90,001	Yes	No	Yes	5 hours – 10 hours	No	Strongly disagree	Strongly disagree	Strongly disagree	Strongly disagree	Strongly disagree	Strongly disagree	Strongly disagree	Strongly disagree	Strongly disagree	Strongly disagree	Strongly disagree	Strongly disagree	Strongly disagree	Strongly disagree	Strongly disagree	Strongly disagree
28	Male	29 - 34 Years Old	Chinese	Employee	RM50,001-RM70,000	Yes	Yes	Yes	1 hour – 4 hours	Yes	Strongly disagree	Strongly agree	Strongly agree	Agree	Neutral	Strongly agree	Strongly agree	Agree	Strongly agree	Agree	Agree	Agree	Agree	Agree	Agree	Agree
29	Female	23 - 28 Years Old	Chinese	Employee	RM50,001-RM70,000	Yes	Yes	Yes	More than 40 hours	Yes	Strongly agree	Strongly agree	Agree	Agree	Agree	Agree	Agree	Agree	Agree	Agree	Agree	Agree	Agree	Agree	Agree	Agree
30	Female	23 - 28 Years Old	Chinese	Employee	RM30,001-RM50,000	Yes	No	Yes	20 hours – 40 hours	No	Disagree	Neutral	Disagree	Disagree	Disagree	Strongly disagree	Disagree	Agree	Agree	Disagree	Disagree	Strongly disagree	Strongly disagree	Strongly disagree	Disagree	Disagree
31	Female	35 - 40 Years Old	Chinese	Employee	RM30,001-RM50,000	Yes	Yes	Yes	10 hours – 20 hours	No	Neutral	Neutral	Disagree	Neutral	Neutral	Agree	Neutral	Neutral	Disagree	Disagree	Neutral	Agree	Disagree	Neutral	Neutral	Neutral
32	Female	29 - 34 Years Old	Chinese	Businessman	RM50,001-RM70,000	Yes	Yes	Yes	10 hours – 20 hours	Yes	Neutral	Neutral	Strongly disagree	Neutral	Neutral	Agree	Neutral	Neutral	Disagree	Disagree	Neutral	Agree	Strongly disagree	Neutral	Neutral	Neutral
33	Female	29 - 34 Years Old	Chinese	Employee	RM50,001-RM70,000	Yes	Yes	Yes	20 hours – 40 hours	Yes	Neutral	Agree	Agree	Agree	Agree	Agree	Neutral	Neutral	Disagree	Disagree	Neutral	Neutral	Disagree	Neutral	Agree	Neutral
34	Male	Others	Chinese	Employee	More than RM90,001	Yes	Yes	Yes	20 hours – 40 hours	Yes	Strongly disagree	Strongly disagree	Strongly disagree	Strongly disagree	Strongly disagree	Strongly disagree	Strongly disagree	Strongly disagree	Strongly disagree	Strongly disagree	Strongly disagree	Strongly disagree	Strongly disagree	Strongly disagree	Strongly disagree	Strongly disagree
35	Female	29 - 34 Years Old	Chinese	Employee	RM30,001-RM50,000	Yes	Yes	Yes	20 hours – 40 hours	Yes	Agree	Agree	Agree	Strongly agree	Strongly agree	Agree	Neutral	Agree	Neutral	Neutral	Neutral	Agree	Neutral	Neutral	Agree	Neutral
36	Female	35 - 40 Years Old	Chinese	Employee	More than RM90,001	Yes	Yes	Yes	5 hours – 10 hours	Yes	Strongly disagree	Strongly agree	Agree	Strongly agree	Strongly agree	Strongly agree	Strongly agree	Strongly agree	Disagree	Disagree	Agree	Agree	Agree	Agree	Agree	Neutral
37	Male	23 - 28 Years Old	Chinese	Employee	RM50,001-RM70,000	Yes	Yes	Yes	1 hour – 4 hours	No	Neutral	Disagree	Strongly disagree	Disagree	Neutral	Disagree	Disagree	Neutral	Neutral	Strongly disagree	Disagree	Agree	Strongly disagree	Disagree	Neutral	Disagree
38	Male	35 - 40 Years Old	Chinese	Employee	RM30,001-RM50,000	Yes	Yes	Yes	1 hour – 4 hours	Yes	Neutral	Disagree	Strongly disagree	Neutral	Agree	Neutral	Strongly disagree	Neutral	Strongly disagree	Strongly disagree	Neutral	Disagree	Strongly disagree	Disagree	Disagree	Strongly disagree
39	Female	23 - 28 Years Old	Chinese	Employee	RM30,001-RM50,000	Yes	Yes	Yes	20 hours – 40 hours	Yes	Agree	Agree	Agree	Strongly agree	Agree	Agree	Agree	Agree	Neutral	Neutral	Neutral	Agree	Agree	Strongly agree	Strongly agree	Neutral
40	Female	29 - 34 Years Old	Chinese	Employee	More than RM90,001	Yes	Yes	Yes	More than 40 hours	No	Neutral	Neutral	Neutral	Neutral	Strongly agree	Neutral	Disagree	Neutral	Neutral	Disagree	Disagree	Strongly disagree	Strongly disagree	Disagree	Strongly disagree	Strongly disagree
41	Male	29 - 34 Years Old	Chinese	Businessman	More than RM90,001	Yes	Yes	Yes	More than 40 hours	Yes	Strongly agree	Strongly agree	Strongly agree	Strongly agree	Strongly agree	Strongly agree	Strongly agree	Strongly agree	Agree	Disagree	Disagree	Neutral	Neutral	Agree	Agree	Agree
42	Male	23 - 28 Years Old	Chinese	Employee	More than RM90,001	Yes	Yes	Yes	More than 40 hours	No	Strongly disagree	Disagree	Disagree	Disagree	Disagree	Disagree	Disagree	Disagree	Disagree	Disagree	Disagree	Disagree	Disagree	Disagree	Disagree	Disagree
43	Female	29 - 34 Years Old	Chinese	Employee	RM70,001-RM90,000	Yes	Yes	Yes	1 hour – 4 hours	Yes	Neutral	Agree	Neutral	Agree	Strongly agree	Neutral	Agree	Strongly agree	Strongly disagree	Disagree	Neutral	Agree	Neutral	Neutral	Neutral	Neutral
44	Female	23 - 28 Years Old	Chinese	Employee	RM50,001-RM70,000	Yes	Yes	Yes	20 hours – 40 hours	Yes	Strongly disagree	Strongly disagree	Strongly disagree	Strongly disagree	Strongly disagree	Strongly disagree	Strongly disagree	Strongly disagree	Strongly disagree	Strongly disagree	Strongly disagree	Strongly disagree	Strongly disagree	Strongly disagree	Strongly disagree	Strongly agree
45	Male	23 - 28 Years Old	Chinese	Businessman	More than RM90,001	Yes	Yes	Yes	1 hour – 4 hours	No	Strongly disagree	Disagree	Strongly disagree	Strongly disagree	Strongly disagree	Strongly disagree	Strongly disagree	Strongly disagree	Strongly disagree	Strongly disagree	Strongly disagree	Strongly disagree	Strongly disagree	Strongly disagree	Disagree	Disagree
46	Male	23 - 28 Years Old	Chinese	Employee	RM50,001-RM70,000	Yes	Yes	Yes	1 hour – 4 hours	Yes	Agree	Strongly agree	Agree	Neutral	Agree	Agree	Agree	Strongly agree	Agree	Agree	Strongly agree	Agree	Agree	Agree	Strongly agree	Neutral
47	Female	35 - 40 Years Old	Indian	Homemaker	More than RM90,001	Yes	Yes	No	5 hours – 10 hours	Yes	Strongly agree	Agree	Agree	Strongly agree	Strongly agree	Agree	Strongly agree	Strongly agree	Agree	Agree	Strongly agree	Strongly agree	Strongly agree	Strongly agree	Strongly agree	Strongly agree
48	Male	23 - 28 Years Old	Chinese	Businessman	More than RM90,001	Yes	Yes	Yes	5 hours – 10 hours	Yes	Disagree	Disagree	Disagree	Disagree	Disagree	Disagree	Disagree	Disagree	Disagree	Disagree	Disagree	Neutral	Neutral	Neutral	Neutral	Neutral
49	Male	35 - 40 Years Old	Indian	Businessman	RM30,001-RM50,000	Yes	Yes	Yes	5 hours – 10 hours	Yes	Strongly agree	Agree	Neutral	Strongly agree	Strongly agree	Agree	Strongly agree	Strongly agree	Agree	Strongly agree	Agree	Agree	Agree	Agree	Strongly agree	Neutral
50	Female	17 - 22 Years Old	Malay	Student	Less than RM30,000	Yes	Yes	Yes	5 hours – 10 hours	Yes	Disagree	Disagree	Strongly disagree	Disagree	Strongly disagree	Disagree	Disagree	Strongly disagree	Neutral	Disagree	Disagree	Strongly disagree	Strongly disagree	Disagree	Strongly disagree	Neutral
51	Female	35 - 40 Years Old	Indian	Businessman	RM50,001-RM70,000	Yes	Yes	Yes	20 hours – 40 hours	Yes	Strongly agree	Neutral	Strongly agree	Strongly agree	Neutral	Strongly agree	Agree	Agree	Neutral	Strongly agree	Agree	Agree	Agree	Strongly agree	Agree	Agree
52	Male	23 - 28 Years Old	Chinese	Businessman	RM50,001-RM70,000	Yes	Yes	Yes	More than 40 hours	No	Disagree	Disagree	Disagree	Disagree	Disagree	Disagree	Disagree	Disagree	Disagree	Disagree	Disagree	Disagree	Disagree	Disagree	Disagree	Disagree
53	Female	35 - 40 Years Old	Malay	Employee	RM30,001-RM50,000	Yes	Yes	Yes	More than 40 hours	Yes	Agree	Agree	Agree	Neutral	Agree	Neutral	Strongly agree	Agree	Strongly agree	Agree	Neutral	Agree	Strongly agree	Strongly agree	Neutral	Agree
54	Female	23 - 28 Years Old	Malay	Homemaker	RM70,001-RM90,000	Yes	Yes	Yes	1 hour – 4 hours	Yes	Strongly agree	Strongly agree	Neutral	Agree	Strongly agree	Strongly agree	Strongly agree	Agree	Agree	Strongly agree	Agree	Strongly agree	Strongly agree	Agree	Agree	Strongly agree
55	Female	23 - 28 Years Old	Chinese	Businessman	RM50,001-RM70,000	Yes	Yes	No	20 hours – 40 hours	No	Strongly agree	Agree	Agree	Strongly agree	Strongly agree	Strongly agree	Agree	Strongly agree	Agree	Strongly agree	Strongly agree	Strongly agree	Neutral	Agree	Agree	Neutral
56	Male	29 - 34 Years Old	Malay	Businessman	More than RM90,001	Yes	Yes	No	5 hours – 10 hours	No	Agree	Agree	Strongly agree	Strongly agree	Strongly agree	Strongly agree	Agree	Agree	Strongly agree	Agree	Agree	Strongly agree	Agree	Strongly agree	Agree	Agree
57	Male	35 - 40 Years Old	Chinese	Employee	More than RM90,001	Yes	Yes	Yes	20 hours – 40 hours	No	Neutral	Agree	Neutral	Agree	Agree	Agree	Neutral	Agree	Neutral	Neutral	Neutral	Neutral	Neutral	Neutral	Neutral	Neutral
58	Male	29 - 34 Years Old	Malay	Businessman	RM30,001-RM50,000	Yes	Yes	Yes	1 hour – 4 hours	Yes	Strongly agree	Strongly agree	Strongly agree	Neutral	Agree	Strongly agree	Agree	Agree	Neutral	Agree	Agree	Strongly agree	Strongly agree	Agree	Agree	Agree
59	Female	29 - 34 Years Old	Chinese	Businessman	More than RM90,001	Yes	Yes	Yes	5 hours – 10 hours	No	Neutral	Strongly agree	Agree	Strongly agree	Agree	Strongly agree	Agree	Strongly agree	Strongly agree	Neutral	Agree	Agree	Agree	Strongly agree	Agree	Neutral
60	Female	23 - 28 Years Old	Malay	Businessman	RM50,001-RM70,000	Yes	Yes	No	20 hours – 40 hours	Yes	Strongly agree	Strongly agree	Strongly agree	Agree	Agree	Strongly agree	Strongly agree	Agree	Neutral	Strongly agree	Neutral	Strongly agree	Neutral	Strongly agree	Strongly agree	Strongly agree
61	Male	23 - 28 Years Old	Indian	Businessman	RM30,001-RM50,000	Yes	Yes	Yes	10 hours – 20 hours	Yes	Agree	Agree	Agree	Strongly agree	Strongly agree	Strongly agree	Strongly agree	Agree	Agree	Strongly agree	Strongly agree	Strongly agree	Agree	Agree	Strongly agree	Strongly agree
62	Male	23 - 28 Years Old	Chinese	Businessman	RM30,001-RM50,000	Yes	Yes	Yes	1 hour – 4 hours	No	Disagree	Disagree	Strongly disagree	Strongly disagree	Strongly disagree	Disagree	Disagree	Disagree	Strongly disagree	Strongly disagree	Strongly disagree	Strongly disagree	Strongly disagree	Disagree	Neutral	Disagree
63	Female	29 - 34 Years Old	Chinese	Businessman	RM70,001-RM90,000	Yes	Yes	Yes	1 hour – 4 hours	Yes	Neutral	Neutral	Strongly disagree	Neutral	Neutral	Disagree	Disagree	Disagree	Strongly disagree	Strongly disagree	Agree	Neutral	Disagree	Neutral	Neutral	Neutral
64	Male	17 - 22 Years Old	Malay	Student	Less than RM30,000	Yes	Yes	Yes	5 hours – 10 hours	Yes	Disagree	Neutral	Strongly disagree	Disagree	Disagree	Strongly disagree	Disagree	Neutral	Strongly disagree	Disagree	Disagree	Disagree	Disagree	Disagree	Strongly disagree	Disagree
65	Male	35 - 40 Years Old	Malay	Businessman	RM50,001-RM70,000	Yes	Yes	No	20 hours – 40 hours	No	Strongly agree	Agree	Agree	Strongly agree	Agree	Agree	Agree	Agree	Agree	Strongly agree	Agree	Neutral	Strongly agree	Neutral	Strongly agree	Agree
66	Female	29 - 34 Years Old	Malay	Businessman	RM70,001-RM90,000	Yes	Yes	Yes	1 hour – 4 hours	No	Neutral	Agree	Strongly agree	Strongly agree	Strongly agree	Agree	Strongly agree	Strongly agree	Agree	Agree	Agree	Neutral	Strongly agree	Agree	Strongly agree	Strongly agree
67	Female	23 - 28 Years Old	Malay	Employee	More than RM90,001	Yes	Yes	Yes	5 hours – 10 hours	No	Agree	Strongly agree	Agree	Agree	Strongly agree	Strongly agree	Strongly agree	Strongly agree	Neutral	Strongly agree	Neutral	Strongly agree	Agree	Agree	Strongly agree	Agree
68	Male	17 - 22 Years Old	Indian	Student	Less than RM30,000	Yes	Yes	Yes	5 hours – 10 hours	Yes	Strongly disagree	Strongly disagree	Neutral	Disagree	Neutral	Disagree	Strongly disagree	Neutral	Disagree	Strongly disagree	Disagree	Neutral	Strongly disagree	Disagree	Strongly disagree	Disagree
69	Male	29 - 34 Years Old	Indian	Businessman	RM50,001-RM70,000	Yes	Yes	No	20 hours – 40 hours	Yes	Strongly agree	Agree	Agree	Neutral	Agree	Neutral	Agree	Agree	Agree	Strongly agree	Strongly agree	Strongly agree	Agree	Strongly agree	Strongly agree	Strongly agree
70	Male	23 - 28 Years Old	Indian	Businessman	RM50,001-RM70,000	Yes	Yes	Yes	1 hour – 4 hours	Yes	Agree	Agree	Strongly agree	Agree	Agree	Agree	Neutral	Agree	Neutral	Agree	Strongly agree	Strongly agree	Agree	Agree	Strongly agree	Agree
71	Female	17 - 22 Years Old	Indian	Student	Less than RM30,000	Yes	Yes	Yes	10 hours – 20 hours	Yes	Disagree	Disagree	Strongly disagree	Strongly disagree	Disagree	Neutral	Disagree	Disagree	Disagree	Neutral	Strongly disagree	Strongly disagree	Neutral	Strongly disagree	Disagree	Strongly disagree
72	Male	35 - 40 Years Old	Indian	Employee	More than RM90,001	Yes	Yes	Yes	20 hours – 40 hours	No	Strongly agree	Strongly agree	Agree	Strongly agree	Neutral	Strongly agree	Strongly agree	Agree	Agree	Strongly agree	Agree	Agree	Agree	Strongly agree	Strongly agree	Neutral
73	Male	23 - 28 Years Old	Chinese	Businessman	More than RM90,001	Yes	Yes	Yes	1 hour – 4 hours	Yes	Neutral	Neutral	Neutral	Neutral	Neutral	Neutral	Neutral	Neutral	Neutral	Neutral	Agree	Neutral	Agree	Neutral	Agree	Neutral
74	Male	35 - 40 Years Old	Chinese	Businessman	RM70,001-RM90,000	Yes	Yes	No	1 hour – 4 hours	Yes	Agree	Agree	Agree	Agree	Agree	Strongly agree	Strongly agree	Strongly agree	Agree	Strongly agree	Strongly agree	Agree	Agree	Agree	Strongly agree	Agree
75	Male	17 - 22 Years Old	Malay	Student	Less than RM30,000	Yes	Yes	No	5 hours – 10 hours	No	Disagree	Strongly disagree	Neutral	Disagree	Disagree	Strongly disagree	Disagree	Disagree	Disagree	Disagree	Strongly disagree	Neutral	Strongly disagree	Disagree	Neutral	Strongly disagree
76	Male	35 - 40 Years Old	Chinese	Businessman	RM30,001-RM50,000	Yes	Yes	No	More than 40 hours	Yes	Neutral	Neutral	Neutral	Strongly agree	Agree	Strongly agree	Agree	Neutral	Neutral	Neutral	Strongly agree	Strongly agree	Strongly agree	Strongly agree	Neutral	Agree
77	Female	17 - 22 Years Old	Chinese	Employee	RM30,001-RM50,000	Yes	Yes	Yes	1 hour – 4 hours	Yes	Neutral	Neutral	Neutral	Neutral	Neutral	Neutral	Neutral	Neutral	Neutral	Neutral	Agree	Neutral	Disagree	Disagree	Disagree	Neutral
78	Female	35 - 40 Years Old	Malay	Businessman	RM30,001-RM50,000	Yes	Yes	No	5 hours – 10 hours	No	Strongly agree	Agree	Neutral	Agree	Strongly agree	Strongly agree	Agree	Neutral	Strongly agree	Neutral	Agree	Agree	Strongly agree	Strongly agree	Neutral	Agree
79	Male	35 - 40 Years Old	Malay	Employee	More than RM90,001	Yes	Yes	Yes	5 hours – 10 hours	Yes	Agree	Strongly agree	Agree	Strongly agree	Agree	Strongly agree	Agree	Strongly agree	Strongly agree	Strongly agree	Agree	Neutral	Agree	Agree	Agree	Strongly agree
80	Female	23 - 28 Years Old	Malay	Employee	RM30,001-RM50,000	Yes	Yes	Yes	5 hours – 10 hours	Yes	Strongly agree	Agree	Agree	Agree	Agree	Strongly agree	Strongly agree	Agree	Strongly agree	Strongly agree	Neutral	Strongly agree	Strongly agree	Neutral	Strongly agree	Agree
81	Female	23 - 28 Years Old	Indian	Employee	RM30,001-RM50,000	Yes	Yes	No	1 hour – 4 hours	Yes	Neutral	Strongly agree	Agree	Neutral	Agree	Agree	Strongly agree	Agree	Agree	Agree	Strongly agree	Agree	Strongly agree	Strongly agree	Strongly agree	Strongly agree
82	Male	23 - 28 Years Old	Malay	Businessman	More than RM90,001	Yes	Yes	Yes	1 hour – 4 hours	No	Agree	Agree	Agree	Neutral	Agree	Strongly agree	Strongly agree	Strongly agree	Agree	Strongly agree	Agree	Strongly agree	Neutral	Agree	Strongly agree	Strongly agree
83	Male	23 - 28 Years Old	Malay	Businessman	RM50,001-RM70,000	Yes	Yes	No	5 hours – 10 hours	Yes	Agree	Agree	Neutral	Strongly agree	Agree	Strongly agree	Strongly agree	Agree	Agree	Agree	Strongly agree	Agree	Strongly agree	Strongly agree	Agree	Strongly agree
84	Female	23 - 28 Years Old	Chinese	Employee	RM50,001-RM70,000	Yes	Yes	Yes	10 hours – 20 hours	Yes	Agree	Agree	Agree	Agree	Agree	Agree	Agree	Agree	Agree	Agree	Agree	Agree	Agree	Agree	Agree	Agree
85	Female	29 - 34 Years Old	Chinese	Businessman	RM30,001-RM50,000	Yes	Yes	Yes	20 hours – 40 hours	Yes	Neutral	Strongly agree	Agree	Neutral	Neutral	Strongly agree	Strongly agree	Strongly agree	Neutral	Agree	Neutral	Neutral	Strongly agree	Neutral	Agree	Neutral
86	Female	17 - 22 Years Old	Chinese	Student	Less than RM30,000	Yes	Yes	No	5 hours – 10 hours	Yes	Neutral	Disagree	Disagree	Strongly disagree	Strongly disagree	Strongly disagree	Disagree	Disagree	Disagree	Disagree	Neutral	Strongly disagree	Disagree	Neutral	Disagree	Disagree
87	Male	35 - 40 Years Old	Chinese	Businessman	RM70,001-RM90,000	Yes	Yes	No	10 hours – 20 hours	Yes	Agree	Agree	Agree	Agree	Strongly agree	Agree	Neutral	Strongly agree	Strongly agree	Agree	Strongly agree	Strongly agree	Strongly agree	Agree	Strongly agree	Neutral
88	Female	29 - 34 Years Old	Chinese	Employee	More than RM90,001	Yes	Yes	Yes	5 hours – 10 hours	Yes	Strongly agree	Agree	Agree	Neutral	Agree	Strongly agree	Agree	Agree	Agree	Strongly agree	Agree	Agree	Agree	Agree	Agree	Strongly agree
89	Female	17 - 22 Years Old	Chinese	Student	Less than RM30,000	Yes	Yes	No	20 hours – 40 hours	Yes	Strongly disagree	Disagree	Disagree	Neutral	Strongly disagree	Disagree	Disagree	Disagree	Strongly disagree	Disagree	Disagree	Disagree	Disagree	Strongly disagree	Strongly disagree	Strongly disagree
90	Female	29 - 34 Years Old	Chinese	Homemaker	RM30,001-RM50,000	Yes	Yes	Yes	10 hours – 20 hours	Yes	Agree	Strongly agree	Strongly agree	Agree	Strongly agree	Agree	Agree	Agree	Strongly agree	Agree	Agree	Neutral	Strongly agree	Neutral	Strongly agree	Strongly agree
91	Female	23 - 28 Years Old	Indian	Homemaker	More than RM90,001	Yes	Yes	Yes	1 hour – 4 hours	Yes	Strongly agree	Strongly agree	Neutral	Strongly agree	Strongly agree	Neutral	Strongly agree	Strongly agree	Strongly agree	Strongly agree	Strongly agree	Agree	Strongly agree	Agree	Strongly agree	Neutral
92	Male	17 - 22 Years Old	Chinese	Student	Less than RM30,000	Yes	Yes	Yes	10 hours – 20 hours	No	Strongly disagree	Strongly disagree	Disagree	Neutral	Strongly disagree	Disagree	Strongly disagree	Strongly disagree	Disagree	Disagree	Disagree	Strongly disagree	Neutral	Strongly disagree	Strongly disagree	Disagree
93	Female	17 - 22 Years Old	Chinese	Student	Less than RM30,000	Yes	Yes	Yes	5 hours – 10 hours	Yes	Disagree	Disagree	Disagree	Strongly disagree	Strongly disagree	Strongly disagree	Disagree	Strongly disagree	Disagree	Disagree	Disagree	Disagree	Strongly disagree	Strongly disagree	Strongly disagree	Disagree
94	Male	17 - 22 Years Old	Malay	Student	Less than RM30,000	Yes	Yes	Yes	1 hour – 4 hours	No	Disagree	Neutral	Strongly disagree	Disagree	Strongly disagree	Strongly disagree	Disagree	Disagree	Disagree	Strongly disagree	Strongly disagree	Strongly disagree	Disagree	Strongly disagree	Disagree	Strongly disagree
95	Female	23 - 28 Years Old	Chinese	Businessman	RM30,001-RM50,000	Yes	Yes	Yes	20 hours – 40 hours	No	Agree	Neutral	Strongly agree	Agree	Agree	Strongly agree	Strongly agree	Agree	Strongly agree	Strongly agree	Agree	Strongly agree	Agree	Neutral	Strongly agree	Strongly agree
96	Male	35 - 40 Years Old	Malay	Employee	RM70,001-RM90,000	Yes	Yes	Yes	1 hour – 4 hours	Yes	Strongly agree	Agree	Agree	Strongly agree	Strongly agree	Agree	Neutral	Agree	Strongly agree	Neutral	Agree	Agree	Strongly agree	Strongly agree	Agree	Agree
97	Female	35 - 40 Years Old	Chinese	Homemaker	RM70,001-RM90,000	Yes	Yes	Yes	20 hours – 40 hours	No	Strongly agree	Agree	Neutral	Agree	Agree	Agree	Strongly agree	Strongly agree	Agree	Neutral	Agree	Strongly agree	Neutral	Strongly agree	Neutral	Strongly agree
98	Male	17 - 22 Years Old	Chinese	Student	Less than RM30,000	Yes	Yes	No	20 hours – 40 hours	No	Disagree	Strongly disagree	Strongly disagree	Disagree	Neutral	Neutral	Disagree	Disagree	Strongly disagree	Strongly disagree	Disagree	Disagree	Disagree	Strongly disagree	Strongly disagree	Strongly disagree
99	Male	29 - 34 Years Old	Indian	Employee	RM30,001-RM50,000	Yes	Yes	Yes	1 hour – 4 hours	Yes	Agree	Strongly agree	Strongly agree	Strongly agree	Strongly agree	Agree	Agree	Agree	Strongly agree	Strongly agree	Strongly agree	Strongly agree	Agree	Strongly agree	Agree	Strongly agree
100	Female	23 - 28 Years Old	Malay	Businessman	RM50,001-RM70,000	Yes	Yes	Yes	5 hours – 10 hours	Yes	Strongly agree	Agree	Agree	Agree	Strongly agree	Strongly agree	Neutral	Strongly agree	Neutral	Strongly agree	Agree	Agree	Agree	Strongly agree	Strongly agree	Agree
101	Male	23 - 28 Years Old	Chinese	Employee	RM50,001-RM70,000	Yes	Yes	Yes	1 hour – 4 hours	Yes	Agree	Agree	Strongly agree	Strongly agree	Strongly agree	Agree	Agree	Strongly agree	Agree	Agree	Neutral	Neutral	Strongly agree	Agree	Agree	Agree
102	Female	35 - 40 Years Old	Chinese	Homemaker	RM30,001-RM50,000	Yes	Yes	No	5 hours – 10 hours	Yes	Agree	Strongly agree	Strongly agree	Strongly agree	Strongly agree	Strongly agree	Strongly agree	Agree	Strongly agree	Strongly agree	Strongly agree	Neutral	Strongly agree	Agree	Strongly agree	Agree
103	Female	29 - 34 Years Old	Chinese	Employee	RM50,001-RM70,000	Yes	Yes	Yes	5 hours – 10 hours	Yes	Disagree	Disagree	Disagree	Disagree	Neutral	Disagree	Disagree	Disagree	Disagree	Disagree	Disagree	Disagree	Disagree	Disagree	Disagree	Disagree
104	Female	35 - 40 Years Old	Chinese	Businessman	RM50,001-RM70,000	Yes	Yes	Yes	5 hours – 10 hours	Yes	Agree	Strongly agree	Agree	Strongly agree	Agree	Agree	Agree	Strongly agree	Strongly agree	Agree	Strongly agree	Neutral	Agree	Agree	Neutral	Strongly agree
105	Female	35 - 40 Years Old	Malay	Employee	RM70,001-RM90,000	Yes	Yes	Yes	5 hours – 10 hours	Yes	Strongly agree	Agree	Agree	Agree	Agree	Neutral	Agree	Strongly agree	Agree	Strongly agree	Strongly agree	Agree	Strongly agree	Agree	Strongly agree	Strongly agree
106	Male	17 - 22 Years Old	Chinese	Student	Less than RM30,000	Yes	Yes	Yes	1 hour – 4 hours	Yes	Disagree	Strongly disagree	Strongly disagree	Disagree	Strongly disagree	Neutral	Disagree	Strongly disagree	Strongly disagree	Strongly disagree	Strongly disagree	Strongly disagree	Strongly disagree	Strongly disagree	Disagree	Disagree
107	Female	35 - 40 Years Old	Indian	Businessman	RM30,001-RM50,000	Yes	Yes	No	1 hour – 4 hours	Yes	Agree	Strongly agree	Agree	Strongly agree	Neutral	Strongly agree	Neutral	Agree	Strongly agree	Agree	Agree	Agree	Agree	Strongly agree	Strongly agree	Strongly agree
108	Male	23 - 28 Years Old	Indian	Employee	More than RM90,001	Yes	Yes	Yes	5 hours – 10 hours	Yes	Neutral	Neutral	Agree	Agree	Strongly agree	Strongly agree	Agree	Agree	Neutral	Agree	Strongly agree	Strongly agree	Neutral	Strongly agree	Agree	Agree
109	Female	17 - 22 Years Old	Chinese	Student	Less than RM30,000	Yes	Yes	Yes	5 hours – 10 hours	Yes	Disagree	Disagree	Strongly disagree	Disagree	Disagree	Neutral	Strongly disagree	Strongly disagree	Strongly disagree	Disagree	Disagree	Disagree	Strongly disagree	Strongly disagree	Strongly disagree	Disagree
110	Female	23 - 28 Years Old	Chinese	Employee	RM50,001-RM70,000	Yes	Yes	Yes	5 hours – 10 hours	Yes	Agree	Agree	Agree	Agree	Agree	Agree	Agree	Agree	Agree	Agree	Agree	Agree	Agree	Agree	Agree	Agree
111	Male	23 - 28 Years Old	Chinese	Employee	RM30,001-RM50,000	Yes	Yes	Yes	1 hour – 4 hours	Yes	Strongly disagree	Strongly agree	Disagree	Strongly agree	Neutral	Neutral	Neutral	Strongly agree	Strongly disagree	Disagree	Neutral	Neutral	Neutral	Disagree	Neutral	Neutral
112	Female	23 - 28 Years Old	Chinese	Employee	RM70,001-RM90,000	Yes	Yes	Yes	1 hour – 4 hours	Yes	Disagree	Neutral	Strongly disagree	Disagree	Neutral	Disagree	Neutral	Neutral	Neutral	Disagree	Neutral	Neutral	Disagree	Strongly disagree	Disagree	Disagree
113	Female	23 - 28 Years Old	Chinese	Homemaker	Less than RM30,000	Yes	Yes	Yes	1 hour – 4 hours	Yes	Strongly agree	Strongly agree	Strongly agree	Strongly agree	Strongly agree	Strongly agree	Strongly agree	Strongly agree	Strongly agree	Strongly agree	Strongly agree	Strongly agree	Strongly agree	Strongly agree	Strongly agree	Strongly agree
114	Female	17 - 22 Years Old	Chinese	Student	Less than RM30,000	Yes	Yes	Yes	5 hours – 10 hours	No	Neutral	Agree	Neutral	Agree	Neutral	Neutral	Neutral	Agree	Neutral	Disagree	Neutral	Neutral	Neutral	Agree	Neutral	Neutral
115	Male	17 - 22 Years Old	Indian	Student	More than RM90,001	Yes	Yes	Yes	5 hours – 10 hours	No	Agree	Neutral	Agree	Neutral	Agree	Neutral	Agree	Neutral	Agree	Agree	Neutral	Neutral	Neutral	Neutral	Agree	Agree
116	Male	29 - 34 Years Old	Chinese	Employee	RM30,001-RM50,000	Yes	Yes	Yes	20 hours – 40 hours	Yes	Neutral	Neutral	Agree	Agree	Strongly agree	Neutral	Agree	Agree	Strongly disagree	Strongly disagree	Neutral	Strongly disagree	Disagree	Neutral	Agree	Agree
117	Female	29 - 34 Years Old	Chinese	Employee	RM30,001-RM50,000	Yes	Yes	Yes	10 hours – 20 hours	No	Neutral	Neutral	Neutral	Agree	Strongly agree	Disagree	Neutral	Neutral	Strongly disagree	Strongly disagree	Disagree	Neutral	Disagree	Neutral	Neutral	Neutral
118	Female	29 - 34 Years Old	Chinese	Employee	RM50,001-RM70,000	Yes	Yes	Yes	5 hours – 10 hours	No	Neutral	Agree	Agree	Agree	Agree	Neutral	Strongly agree	Neutral	Neutral	Neutral	Neutral	Agree	Neutral	Neutral	Neutral	Neutral
119	Male	29 - 34 Years Old	Chinese	Employee	RM50,001-RM70,000	Yes	Yes	Yes	1 hour – 4 hours	No	Disagree	Neutral	Neutral	Neutral	Agree	Neutral	Neutral	Neutral	Disagree	Neutral	Neutral	Disagree	Strongly disagree	Neutral	Neutral	Neutral
120	Female	17 - 22 Years Old	Chinese	Student	Less than RM30,000	Yes	Yes	Yes	5 hours – 10 hours	Yes	Neutral	Neutral	Neutral	Neutral	Neutral	Neutral	Neutral	Neutral	Neutral	Neutral	Neutral	Neutral	Neutral	Neutral	Neutral	Neutral
121	Female	29 - 34 Years Old	Chinese	Employee	Less than RM30,000	Yes	Yes	Yes	1 hour – 4 hours	Yes	Agree	Agree	Agree	Agree	Agree	Agree	Agree	Agree	Strongly agree	Strongly agree	Strongly agree	Strongly agree	Strongly agree	Strongly agree	Strongly agree	Strongly agree
122	Female	23 - 28 Years Old	Chinese	Employee	RM30,001-RM50,000	Yes	Yes	Yes	5 hours – 10 hours	Yes	Neutral	Neutral	Neutral	Neutral	Disagree	Disagree	Disagree	Neutral	Disagree	Strongly disagree	Strongly disagree	Neutral	Strongly disagree	Disagree	Disagree	Neutral
123	Female	29 - 34 Years Old	Chinese	Employee	RM30,001-RM50,000	Yes	No	Yes	More than 40 hours	No	Agree	Agree	Agree	Agree	Agree	Agree	Agree	Agree	Agree	Agree	Agree	Agree	Agree	Agree	Agree	Agree
124	Female	23 - 28 Years Old	Chinese	Employee	RM70,001-RM90,000	Yes	Yes	Yes	5 hours – 10 hours	No	Neutral	Neutral	Neutral	Neutral	Neutral	Neutral	Agree	Agree	Agree	Agree	Agree	Agree	Agree	Agree	Agree	Agree
125	Female	Others	Chinese	Employee	RM70,001-RM90,000	Yes	Yes	Yes	20 hours – 40 hours	Yes	Neutral	Disagree	Disagree	Neutral	Agree	Agree	Neutral	Strongly agree	Neutral	Agree	Neutral	Neutral	Agree	Neutral	Neutral	Agree
126	Male	29 - 34 Years Old	Chinese	Employee	Less than RM30,000	Yes	Yes	Yes	More than 40 hours	No	Neutral	Neutral	Disagree	Neutral	Disagree	Disagree	Neutral	Disagree	Neutral	Disagree	Disagree	Disagree	Strongly disagree	Strongly disagree	Strongly disagree	Strongly disagree
127	Female	29 - 34 Years Old	Chinese	Employee	RM50,001-RM70,000	Yes	Yes	Yes	1 hour – 4 hours	No	Disagree	Neutral	Disagree	Neutral	Agree	Disagree	Disagree	Disagree	Strongly disagree	Strongly disagree	Neutral	Agree	Disagree	Agree	Disagree	Strongly disagree
128	Female	35 - 40 Years Old	Chinese	Employee	More than RM90,001	Yes	Yes	Yes	1 hour – 4 hours	No	Disagree	Neutral	Neutral	Neutral	Neutral	Neutral	Neutral	Neutral	Neutral	Neutral	Neutral	Neutral	Neutral	Neutral	Neutral	Neutral
129	Female	35 - 40 Years Old	Chinese	Homemaker	More than RM90,001	Yes	Yes	Yes	More than 40 hours	Yes	Neutral	Agree	Neutral	Agree	Agree	Neutral	Agree	Agree	Disagree	Neutral	Neutral	Neutral	Neutral	Agree	Agree	Neutral
130	Female	29 - 34 Years Old	Chinese	Employee	RM50,001-RM70,000	Yes	Yes	Yes	10 hours – 20 hours	Yes	Neutral	Neutral	Neutral	Neutral	Neutral	Neutral	Neutral	Neutral	Neutral	Neutral	Neutral	Neutral	Neutral	Neutral	Neutral	Neutral
131	Male	35 - 40 Years Old	Chinese	Businessman	RM70,001-RM90,000	Yes	No	Yes	20 hours – 40 hours	Yes	Strongly agree	Strongly agree	Strongly agree	Agree	Agree	Agree	Agree	Agree	Agree	Agree	Agree	Agree	Agree	Strongly agree	Agree	Strongly agree
132	Female	23 - 28 Years Old	Chinese	Employee	RM50,001-RM70,000	Yes	Yes	Yes	20 hours – 40 hours	Yes	Strongly disagree	Strongly disagree	Strongly disagree	Strongly disagree	Strongly disagree	Disagree	Neutral	Disagree	Strongly disagree	Strongly disagree	Neutral	Strongly disagree	Strongly disagree	Strongly disagree	Strongly disagree	Strongly disagree
133	Male	35 - 40 Years Old	Chinese	Employee	RM30,001-RM50,000	Yes	Yes	Yes	1 hour – 4 hours	Yes	Neutral	Neutral	Neutral	Neutral	Neutral	Agree	Strongly agree	Neutral	Agree	Disagree	Agree	Neutral	Agree	Neutral	Strongly agree	Agree
134	Male	35 - 40 Years Old	Chinese	Employee	More than RM90,001	Yes	Yes	Yes	1 hour – 4 hours	Yes	Agree	Agree	Disagree	Strongly agree	Agree	Agree	Agree	Agree	Agree	Neutral	Agree	Agree	Neutral	Agree	Agree	Neutral
135	Female	29 - 34 Years Old	Indian	Businessman	Less than RM30,000	No	Yes	Yes	1 hour – 4 hours	Yes	Strongly agree	Strongly agree	Strongly agree	Strongly agree	Agree	Strongly agree	Agree	Agree	Strongly disagree	Disagree	Disagree	Neutral	Agree	Agree	Strongly agree	Strongly agree
136	Male	Others	Chinese	Retired	More than RM90,001	Yes	No	No	10 hours – 20 hours	No	Disagree	Disagree	Disagree	Disagree	Disagree	Disagree	Disagree	Disagree	Disagree	Disagree	Disagree	Disagree	Disagree	Disagree	Disagree	Disagree
137	Male	23 - 28 Years Old	Chinese	Employee	RM30,001-RM50,000	Yes	Yes	Yes	20 hours – 40 hours	Yes	Neutral	Agree	Disagree	Neutral	Agree	Disagree	Agree	Disagree	Disagree	Disagree	Neutral	Disagree	Strongly disagree	Disagree	Disagree	Disagree
138	Male	29 - 34 Years Old	Chinese	Employee	RM70,001-RM90,000	Yes	Yes	Yes	20 hours – 40 hours	No	Neutral	Agree	Disagree	Strongly agree	Neutral	Neutral	Agree	Agree	Strongly disagree	Disagree	Neutral	Disagree	Disagree	Disagree	Neutral	Disagree
139	Female	Others	Chinese	Employee	RM70,001-RM90,000	Yes	No	Yes	20 hours – 40 hours	No	Neutral	Neutral	Disagree	Disagree	Strongly agree	Strongly disagree	Strongly disagree	Strongly disagree	Strongly disagree	Agree	Disagree	Agree	Disagree	Disagree	Strongly disagree	Strongly disagree
140	Female	35 - 40 Years Old	Chinese	Businessman	RM70,001-RM90,000	Yes	Yes	Yes	10 hours – 20 hours	Yes	Agree	Agree	Agree	Strongly agree	Strongly agree	Strongly agree	Strongly agree	Strongly agree	Strongly agree	Strongly agree	Strongly agree	Strongly agree	Strongly agree	Strongly agree	Strongly agree	Strongly agree
141	Female	29 - 34 Years Old	Chinese	Employee	More than RM90,001	Yes	Yes	Yes	More than 40 hours	Yes	Neutral	Neutral	Neutral	Agree	Agree	Agree	Agree	Agree	Disagree	Disagree	Disagree	Neutral	Strongly disagree	Agree	Neutral	Neutral
142	Female	29 - 34 Years Old	Chinese	Employee	RM30,001-RM50,000	Yes	No	Yes	10 hours – 20 hours	No	Neutral	Neutral	Neutral	Neutral	Agree	Neutral	Neutral	Agree	Neutral	Neutral	Neutral	Agree	Neutral	Neutral	Neutral	Neutral
143	Female	35 - 40 Years Old	Chinese	Homemaker	More than RM90,001	Yes	Yes	Yes	20 hours – 40 hours	Yes	Neutral	Agree	Neutral	Agree	Neutral	Neutral	Neutral	Neutral	Neutral	Neutral	Neutral	Neutral	Neutral	Neutral	Neutral	Neutral
144	Male	23 - 28 Years Old	Chinese	Student	Less than RM30,000	Yes	Yes	Yes	20 hours – 40 hours	Yes	Neutral	Neutral	Neutral	Agree	Neutral	Agree	Disagree	Neutral	Agree	Neutral	Neutral	Agree	Neutral	Agree	Disagree	Agree
145	Female	17 - 22 Years Old	Chinese	Student	Less than RM30,000	Yes	Yes	Yes	1 hour – 4 hours	Yes	Neutral	Neutral	Neutral	Neutral	Neutral	Neutral	Neutral	Neutral	Neutral	Neutral	Neutral	Neutral	Neutral	Neutral	Neutral	Neutral
146	Male	35 - 40 Years Old	Chinese	Employee	RM50,001-RM70,000	Yes	Yes	Yes	1 hour – 4 hours	Yes	Agree	Agree	Agree	Agree	Agree	Agree	Agree	Agree	Neutral	Neutral	Agree	Agree	Agree	Agree	Agree	Agree
147	Male	23 - 28 Years Old	Chinese	Employee	Less than RM30,000	Yes	Yes	Yes	More than 40 hours	Yes	Neutral	Neutral	Neutral	Neutral	Neutral	Neutral	Neutral	Neutral	Neutral	Neutral	Neutral	Neutral	Neutral	Neutral	Neutral	Neutral
148	Male	35 - 40 Years Old	Chinese	Businessman	More than RM90,001	Yes	Yes	Yes	1 hour – 4 hours	No	Neutral	Neutral	Neutral	Agree	Agree	Neutral	Neutral	Agree	Agree	Neutral	Disagree	Agree	Disagree	Neutral	Neutral	Neutral
149	Female	23 - 28 Years Old	Chinese	Employee	RM30,001-RM50,000	Yes	Yes	Yes	More than 40 hours	No	Disagree	Strongly disagree	Disagree	Disagree	Disagree	Strongly disagree	Disagree	Disagree	Neutral	Strongly disagree	Strongly disagree	Strongly disagree	Strongly disagree	Strongly disagree	Strongly disagree	Strongly disagree
150	Female	29 - 34 Years Old	Chinese	Employee	RM70,001-RM90,000	Yes	Yes	Yes	5 hours – 10 hours	Yes	Strongly agree	Agree	Agree	Agree	Agree	Agree	Neutral	Neutral	Agree	Neutral	Neutral	Neutral	Disagree	Agree	Neutral	Agree
151	Male	23 - 28 Years Old	Chinese	Employee	RM50,001-RM70,000	Yes	Yes	Yes	5 hours – 10 hours	Yes	Disagree	Strongly disagree	Disagree	Disagree	Disagree	Disagree	Disagree	Disagree	Disagree	Disagree	Disagree	Disagree	Neutral	Disagree	Disagree	Strongly disagree
152	Male	29 - 34 Years Old	Chinese	Businessman	More than RM90,001	Yes	Yes	Yes	10 hours – 20 hours	Yes	Agree	Neutral	Disagree	Strongly agree	Agree	Agree	Agree	Strongly agree	Neutral	Neutral	Neutral	Neutral	Disagree	Agree	Neutral	Neutral
153	Female	35 - 40 Years Old	Chinese	Employee	RM30,001-RM50,000	Yes	Yes	Yes	20 hours – 40 hours	No	Disagree	Agree	Disagree	Disagree	Neutral	Agree	Neutral	Disagree	Disagree	Disagree	Neutral	Agree	Disagree	Agree	Neutral	Neutral
154	Female	29 - 34 Years Old	Chinese	Homemaker	RM30,001-RM50,000	Yes	Yes	Yes	10 hours – 20 hours	Yes	Strongly agree	Strongly agree	Strongly agree	Strongly agree	Strongly agree	Strongly agree	Strongly agree	Strongly agree	Strongly agree	Strongly agree	Strongly agree	Strongly agree	Strongly agree	Strongly agree	Strongly agree	Strongly agree
155	Male	29 - 34 Years Old	Chinese	Businessman	RM50,001-RM70,000	No	No	Yes	10 hours – 20 hours	No	Neutral	Agree	Neutral	Agree	Agree	Agree	Agree	Neutral	Disagree	Neutral	Agree	Neutral	Neutral	Agree	Agree	Agree
156	Male	35 - 40 Years Old	Chinese	Employee	RM50,001-RM70,000	Yes	No	Yes	5 hours – 10 hours	No	Neutral	Neutral	Disagree	Disagree	Neutral	Disagree	Disagree	Disagree	Neutral	Disagree	Disagree	Disagree	Disagree	Disagree	Strongly disagree	Strongly disagree
157	Male	35 - 40 Years Old	Chinese	Employee	More than RM90,001	Yes	Yes	Yes	10 hours – 20 hours	Yes	Disagree	Disagree	Strongly disagree	Strongly disagree	Agree	Strongly disagree	Strongly disagree	Strongly disagree	Strongly disagree	Strongly disagree	Strongly disagree	Strongly disagree	Strongly disagree	Strongly disagree	Strongly disagree	Strongly disagree
158	Female	29 - 34 Years Old	Chinese	Employee	More than RM90,001	Yes	Yes	Yes	More than 40 hours	No	Disagree	Disagree	Disagree	Disagree	Strongly disagree	Disagree	Disagree	Disagree	Disagree	Strongly disagree	Disagree	Disagree	Strongly disagree	Disagree	Strongly disagree	Strongly disagree
159	Male	23 - 28 Years Old	Chinese	Employee	RM70,001-RM90,000	Yes	Yes	Yes	5 hours – 10 hours	Yes	Neutral	Neutral	Neutral	Neutral	Neutral	Neutral	Neutral	Neutral	Neutral	Neutral	Neutral	Neutral	Neutral	Neutral	Neutral	Neutral
160	Female	23 - 28 Years Old	Chinese	Businessman	More than RM90,001	Yes	Yes	Yes	10 hours – 20 hours	Yes	Neutral	Neutral	Disagree	Neutral	Agree	Agree	Agree	Strongly agree	Agree	Agree	Neutral	Strongly agree	Agree	Agree	Agree	Agree
161	Female	23 - 28 Years Old	Chinese	Homemaker	Less than RM30,000	Yes	Yes	Yes	More than 40 hours	Yes	Neutral	Agree	Neutral	Agree	Agree	Neutral	Neutral	Neutral	Neutral	Neutral	Neutral	Neutral	Neutral	Neutral	Neutral	Neutral
162	Male	29 - 34 Years Old	Chinese	Businessman	More than RM90,001	Yes	No	Yes	1 hour – 4 hours	No	Neutral	Neutral	Strongly disagree	Disagree	Strongly disagree	Strongly disagree	Strongly disagree	Strongly disagree	Strongly disagree	Strongly disagree	Strongly disagree	Strongly disagree	Strongly disagree	Strongly disagree	Strongly disagree	Strongly disagree
163	Female	17 - 22 Years Old	Chinese	Employee	Less than RM30,000	Yes	Yes	Yes	5 hours – 10 hours	Yes	Neutral	Agree	Neutral	Agree	Neutral	Disagree	Agree	Agree	Disagree	Disagree	Disagree	Disagree	Disagree	Disagree	Disagree	Agree
164	Male	29 - 34 Years Old	Chinese	Employee	RM30,001-RM50,000	Yes	Yes	Yes	10 hours – 20 hours	Yes	Agree	Agree	Disagree	Agree	Agree	Neutral	Agree	Agree	Agree	Disagree	Neutral	Disagree	Disagree	Agree	Agree	Neutral
165	Male	Others	Chinese	Employee	RM50,001-RM70,000	Yes	Yes	Yes	10 hours – 20 hours	Yes	Disagree	Disagree	Disagree	Disagree	Disagree	Disagree	Disagree	Disagree	Disagree	Disagree	Disagree	Disagree	Disagree	Disagree	Disagree	Disagree
166	Male	23 - 28 Years Old	Chinese	Student	More than RM90,001	Yes	Yes	Yes	10 hours – 20 hours	Yes	Agree	Agree	Neutral	Neutral	Agree	Neutral	Agree	Agree	Agree	Neutral	Neutral	Neutral	Neutral	Neutral	Neutral	Neutral
167	Male	23 - 28 Years Old	Chinese	Employee	RM30,001-RM50,000	Yes	Yes	Yes	More than 40 hours	Yes	Agree	Agree	Neutral	Agree	Agree	Agree	Agree	Agree	Agree	Agree	Agree	Agree	Agree	Agree	Agree	Agree
168	Female	Others	Chinese	Employee	RM70,001-RM90,000	Yes	Yes	Yes	10 hours – 20 hours	Yes	Neutral	Neutral	Neutral	Neutral	Neutral	Disagree	Disagree	Disagree	Strongly disagree	Strongly disagree	Disagree	Strongly disagree	Strongly disagree	Disagree	Disagree	Strongly disagree
169	Female	23 - 28 Years Old	Chinese	Employee	Less than RM30,000	Yes	Yes	Yes	1 hour – 4 hours	No	Disagree	Neutral	Neutral	Neutral	Neutral	Agree	Neutral	Disagree	Disagree	Neutral	Neutral	Neutral	Neutral	Neutral	Neutral	Neutral
170	Male	29 - 34 Years Old	Chinese	Employee	RM70,001-RM90,000	Yes	No	Yes	More than 40 hours	No	Neutral	Neutral	Neutral	Neutral	Neutral	Disagree	Disagree	Disagree	Disagree	Neutral	Agree	Agree	Disagree	Neutral	Neutral	Neutral
171	Female	17 - 22 Years Old	Chinese	Student	Less than RM30,000	Yes	Yes	Yes	20 hours – 40 hours	Yes	Neutral	Neutral	Disagree	Neutral	Neutral	Neutral	Neutral	Neutral	Disagree	Disagree	Disagree	Disagree	Neutral	Disagree	Disagree	Disagree
172	Female	29 - 34 Years Old	Chinese	Homemaker	Less than RM30,000	Yes	Yes	Yes	1 hour – 4 hours	No	Disagree	Disagree	Disagree	Disagree	Disagree	Disagree	Disagree	Disagree	Disagree	Disagree	Disagree	Disagree	Disagree	Disagree	Disagree	Disagree
173	Male	23 - 28 Years Old	Chinese	Employee	Less than RM30,000	No	No	Yes	1 hour – 4 hours	No	Strongly disagree	Strongly disagree	Strongly disagree	Strongly disagree	Strongly disagree	Strongly disagree	Strongly disagree	Strongly disagree	Strongly disagree	Strongly disagree	Strongly disagree	Strongly disagree	Strongly disagree	Strongly disagree	Strongly disagree	Strongly disagree
174	Male	29 - 34 Years Old	Chinese	Businessman	More than RM90,001	Yes	Yes	Yes	20 hours – 40 hours	Yes	Agree	Agree	Agree	Neutral	Agree	Agree	Agree	Agree	Agree	Neutral	Agree	Neutral	Neutral	Agree	Agree	Agree
175	Female	29 - 34 Years Old	Chinese	Employee	RM50,001-RM70,000	Yes	Yes	Yes	20 hours – 40 hours	Yes	Neutral	Agree	Agree	Agree	Agree	Agree	Agree	Agree	Agree	Agree	Agree	Agree	Agree	Agree	Agree	Agree
176	Female	23 - 28 Years Old	Chinese	Employee	More than RM90,001	Yes	Yes	Yes	1 hour – 4 hours	No	Neutral	Neutral	Neutral	Neutral	Neutral	Neutral	Neutral	Neutral	Neutral	Neutral	Neutral	Neutral	Neutral	Neutral	Neutral	Neutral
177	Female	35 - 40 Years Old	Chinese	Employee	RM50,001-RM70,000	Yes	Yes	Yes	20 hours – 40 hours	Yes	Neutral	Neutral	Disagree	Neutral	Agree	Disagree	Neutral	Disagree	Disagree	Strongly disagree	Disagree	Strongly disagree	Strongly disagree	Disagree	Disagree	Disagree
178	Female	23 - 28 Years Old	Chinese	Employee	RM70,001-RM90,000	Yes	Yes	Yes	10 hours – 20 hours	No	Agree	Agree	Neutral	Agree	Disagree	Neutral	Agree	Agree	Disagree	Disagree	Neutral	Disagree	Disagree	Neutral	Neutral	Neutral
179	Female	29 - 34 Years Old	Chinese	Employee	RM30,001-RM50,000	Yes	Yes	Yes	20 hours – 40 hours	Yes	Strongly agree	Strongly agree	Strongly agree	Strongly agree	Strongly agree	Strongly agree	Strongly agree	Strongly agree	Strongly agree	Strongly disagree	Neutral	Agree	Neutral	Agree	Agree	Agree
180	Female	35 - 40 Years Old	Chinese	Employee	RM70,001-RM90,000	Yes	Yes	Yes	More than 40 hours	Yes	Neutral	Agree	Neutral	Agree	Neutral	Neutral	Neutral	Neutral	Disagree	Neutral	Disagree	Disagree	Neutral	Neutral	Neutral	Neutral
181	Female	23 - 28 Years Old	Chinese	Employee	Less than RM30,000	Yes	Yes	Yes	20 hours – 40 hours	Yes	Neutral	Neutral	Neutral	Neutral	Neutral	Neutral	Neutral	Neutral	Neutral	Neutral	Neutral	Neutral	Neutral	Neutral	Neutral	Neutral
182	Female	35 - 40 Years Old	Chinese	Businessman	RM30,001-RM50,000	Yes	No	No	20 hours – 40 hours	No	Neutral	Neutral	Disagree	Agree	Neutral	Disagree	Disagree	Disagree	Disagree	Disagree	Neutral	Disagree	Disagree	Disagree	Disagree	Neutral
183	Female	Others	Chinese	Retired	Less than RM30,000	No	Yes	Yes	1 hour – 4 hours	Yes	Strongly disagree	Strongly disagree	Strongly disagree	Strongly disagree	Strongly disagree	Neutral	Neutral	Neutral	Neutral	Neutral	Neutral	Neutral	Neutral	Neutral	Neutral	Neutral
184	Male	35 - 40 Years Old	Chinese	Employee	RM50,001-RM70,000	Yes	Yes	Yes	More than 40 hours	Yes	Strongly agree	Strongly agree	Strongly agree	Strongly agree	Strongly agree	Strongly agree	Strongly agree	Strongly agree	Strongly agree	Strongly agree	Strongly agree	Strongly agree	Strongly agree	Strongly agree	Strongly agree	Strongly agree
185	Female	Others	Chinese	Employee	RM30,001-RM50,000	No	No	No	1 hour – 4 hours	No	Strongly disagree	Strongly disagree	Strongly disagree	Strongly disagree	Neutral	Neutral	Neutral	Neutral	Neutral	Neutral	Neutral	Neutral	Neutral	Neutral	Neutral	Neutral
186	Male	23 - 28 Years Old	Chinese	Employee	More than RM90,001	Yes	Yes	Yes	20 hours – 40 hours	No	Neutral	Neutral	Strongly disagree	Strongly agree	Neutral	Neutral	Agree	Agree	Neutral	Neutral	Neutral	Strongly disagree	Strongly disagree	Agree	Neutral	Neutral
187	Female	23 - 28 Years Old	Chinese	Employee	RM30,001-RM50,000	Yes	Yes	Yes	More than 40 hours	Yes	Disagree	Disagree	Disagree	Agree	Disagree	Neutral	Disagree	Neutral	Neutral	Strongly disagree	Strongly disagree	Neutral	Strongly disagree	Strongly disagree	Strongly disagree	Strongly disagree
188	Female	Others	Chinese	Homemaker	RM50,001-RM70,000	Yes	Yes	Yes	1 hour – 4 hours	No	Neutral	Neutral	Disagree	Disagree	Disagree	Disagree	Disagree	Disagree	Disagree	Disagree	Disagree	Disagree	Disagree	Disagree	Disagree	Disagree
189	Male	Others	Others	Retired	RM50,001-RM70,000	Yes	Yes	No	1 hour – 4 hours	No	Neutral	Neutral	Neutral	Neutral	Neutral	Neutral	Neutral	Neutral	Neutral	Neutral	Neutral	Neutral	Neutral	Neutral	Neutral	Neutral
190	Female	23 - 28 Years Old	Chinese	Student	RM50,001-RM70,000	No	Yes	Yes	10 hours – 20 hours	Yes	Agree	Strongly agree	Strongly agree	Neutral	Agree	Strongly agree	Agree	Strongly agree	Agree	Agree	Agree	Agree	Agree	Strongly agree	Strongly agree	Strongly agree
191	Male	17 - 22 Years Old	Chinese	Student	RM70,001-RM90,000	No	Yes	Yes	10 hours – 20 hours	Yes	Strongly agree	Strongly agree	Strongly agree	Agree	Strongly agree	Strongly agree	Strongly agree	Strongly agree	Agree	Neutral	Strongly agree	Strongly agree	Strongly agree	Agree	Strongly agree	Agree
192	Female	23 - 28 Years Old	Chinese	Student	RM50,001-RM70,000	Yes	Yes	No	20 hours – 40 hours	Yes	Disagree	Strongly disagree	Disagree	Strongly disagree	Neutral	Disagree	Disagree	Disagree	Strongly disagree	Disagree	Disagree	Neutral	Neutral	Neutral	Disagree	Strongly disagree
193	Female	23 - 28 Years Old	Chinese	Student	RM30,001-RM50,000	No	No	Yes	5 hours – 10 hours	No	Strongly agree	Agree	Agree	Strongly agree	Agree	Strongly agree	Agree	Agree	Agree	Agree	Neutral	Agree	Agree	Strongly agree	Neutral	Strongly agree
194	Male	23 - 28 Years Old	Chinese	Businessman	RM50,001-RM70,000	Yes	Yes	Yes	10 hours – 20 hours	Yes	Neutral	Neutral	Neutral	Neutral	Neutral	Agree	Agree	Agree	Agree	Agree	Strongly agree	Strongly agree	Agree	Agree	Strongly agree	Strongly agree
195	Male	17 - 22 Years Old	Chinese	Student	Less than RM30,000	Yes	Yes	Yes	1 hour – 4 hours	No	Strongly disagree	Strongly disagree	Strongly disagree	Disagree	Disagree	Disagree	Strongly disagree	Disagree	Strongly disagree	Strongly disagree	Strongly disagree	Neutral	Strongly disagree	Strongly disagree	Strongly disagree	Disagree
196	Female	17 - 22 Years Old	Chinese	Student	Less than RM30,000	Yes	Yes	Yes	5 hours – 10 hours	No	Agree	Strongly agree	Strongly agree	Strongly agree	Agree	Strongly agree	Strongly agree	Strongly agree	Agree	Strongly agree	Agree	Agree	Agree	Strongly agree	Strongly agree	Strongly agree
197	Male	23 - 28 Years Old	Chinese	Student	RM30,001-RM50,000	No	Yes	Yes	20 hours – 40 hours	Yes	Agree	Strongly agree	Agree	Agree	Strongly agree	Strongly agree	Strongly agree	Strongly agree	Agree	Strongly agree	Agree	Neutral	Neutral	Neutral	Strongly agree	Strongly agree
198	Male	17 - 22 Years Old	Chinese	Student	RM30,001-RM50,000	No	Yes	Yes	10 hours – 20 hours	Yes	Agree	Strongly agree	Agree	Strongly agree	Agree	Neutral	Agree	Neutral	Agree	Strongly agree	Neutral	Strongly agree	Agree	Strongly agree	Strongly agree	Strongly agree
199	Female	17 - 22 Years Old	Chinese	Student	RM50,001-RM70,000	Yes	Yes	No	More than 40 hours	Yes	Agree	Strongly agree	Strongly agree	Agree	Neutral	Agree	Neutral	Agree	Agree	Agree	Strongly agree	Strongly agree	Strongly agree	Strongly agree	Strongly agree	Strongly agree
200	Female	17 - 22 Years Old	Chinese	Student	Less than RM30,000	Yes	No	Yes	10 hours – 20 hours	No	Strongly agree	Strongly agree	Strongly agree	Strongly agree	Agree	Agree	Neutral	Strongly agree	Strongly agree	Strongly agree	Agree	Strongly agree	Agree	Strongly agree	Neutral	Strongly agree
201	Female	17 - 22 Years Old	Chinese	Student	RM50,001-RM70,000	Yes	No	Yes	5 hours – 10 hours	No	Agree	Agree	Neutral	Strongly agree	Strongly agree	Agree	Agree	Agree	Strongly agree	Agree	Strongly agree	Strongly agree	Agree	Agree	Strongly agree	Strongly agree
202	Female	17 - 22 Years Old	Chinese	Student	RM50,001-RM70,000	Yes	Yes	Yes	1 hour – 4 hours	Yes	Disagree	Disagree	Disagree	Neutral	Disagree	Disagree	Disagree	Disagree	Strongly disagree	Disagree	Disagree	Disagree	Strongly disagree	Disagree	Disagree	Disagree
203	Female	17 - 22 Years Old	Chinese	Student	RM50,001-RM70,000	Yes	No	Yes	1 hour – 4 hours	No	Neutral	Strongly agree	Strongly agree	Strongly agree	Strongly agree	Agree	Agree	Neutral	Strongly agree	Agree	Strongly agree	Strongly agree	Agree	Agree	Agree	Agree
204	Male	17 - 22 Years Old	Chinese	Student	RM70,001-RM90,000	Yes	Yes	Yes	5 hours – 10 hours	Yes	Agree	Agree	Agree	Agree	Agree	Strongly agree	Agree	Agree	Strongly agree	Strongly agree	Agree	Neutral	Neutral	Agree	Agree	Agree
205	Female	23 - 28 Years Old	Chinese	Student	RM30,001-RM50,000	Yes	Yes	No	10 hours – 20 hours	Yes	Strongly agree	Strongly agree	Strongly agree	Agree	Strongly agree	Agree	Strongly agree	Agree	Agree	Strongly agree	Agree	Agree	Agree	Agree	Agree	Agree
206	Female	23 - 28 Years Old	Chinese	Student	More than RM90,001	Yes	Yes	No	1 hour – 4 hours	No	Strongly agree	Strongly agree	Strongly agree	Agree	Strongly agree	Neutral	Agree	Agree	Strongly agree	Agree	Strongly agree	Agree	Neutral	Strongly agree	Agree	Strongly agree
207	Male	17 - 22 Years Old	Chinese	Student	RM50,001-RM70,000	Yes	Yes	No	5 hours – 10 hours	Yes	Agree	Agree	Neutral	Strongly agree	Strongly agree	Strongly agree	Strongly agree	Agree	Strongly agree	Strongly agree	Strongly agree	Strongly agree	Strongly agree	Agree	Strongly agree	Strongly agree
208	Male	17 - 22 Years Old	Chinese	Student	More than RM90,001	Yes	Yes	No	20 hours – 40 hours	Yes	Strongly agree	Agree	Agree	Strongly agree	Neutral	Agree	Agree	Strongly agree	Agree	Strongly agree	Strongly agree	Strongly agree	Agree	Agree	Agree	Neutral
209	Female	23 - 28 Years Old	Chinese	Student	RM50,001-RM70,000	Yes	No	No	1 hour – 4 hours	Yes	Agree	Strongly agree	Strongly agree	Agree	Agree	Strongly agree	Strongly agree	Agree	Strongly agree	Agree	Agree	Neutral	Agree	Strongly agree	Strongly agree	Strongly agree
210	Male	17 - 22 Years Old	Chinese	Student	Less than RM30,000	No	Yes	No	5 hours – 10 hours	Yes	Agree	Agree	Strongly agree	Strongly agree	Strongly agree	Strongly agree	Neutral	Strongly agree	Strongly agree	Neutral	Agree	Agree	Neutral	Agree	Strongly agree	Agree
211	Female	23 - 28 Years Old	Chinese	Student	RM30,001-RM50,000	Yes	Yes	No	1 hour – 4 hours	Yes	Disagree	Strongly disagree	Disagree	Disagree	Neutral	Strongly disagree	Strongly disagree	Strongly disagree	Strongly disagree	Disagree	Disagree	Disagree	Strongly disagree	Disagree	Neutral	Disagree
212	Male	17 - 22 Years Old	Chinese	Student	Less than RM30,000	Yes	Yes	No	5 hours – 10 hours	No	Disagree	Disagree	Neutral	Disagree	Strongly disagree	Strongly disagree	Strongly disagree	Disagree	Strongly disagree	Disagree	Strongly disagree	Strongly disagree	Disagree	Disagree	Disagree	Disagree
213	Male	17 - 22 Years Old	Chinese	Student	RM30,001-RM50,000	Yes	Yes	Yes	More than 40 hours	No	Neutral	Agree	Agree	Strongly agree	Agree	Neutral	Strongly agree	Neutral	Strongly agree	Neutral	Strongly agree	Agree	Strongly agree	Strongly agree	Neutral	Strongly agree
214	Male	23 - 28 Years Old	Chinese	Student	RM30,001-RM50,000	Yes	Yes	No	More than 40 hours	No	Disagree	Strongly disagree	Disagree	Disagree	Disagree	Disagree	Strongly disagree	Neutral	Neutral	Neutral	Strongly disagree	Strongly disagree	Disagree	Disagree	Disagree	Strongly disagree
215	Male	17 - 22 Years Old	Chinese	Student	RM70,001-RM90,000	Yes	No	Yes	1 hour – 4 hours	Yes	Disagree	Strongly disagree	Disagree	Disagree	Strongly disagree	Strongly disagree	Neutral	Strongly disagree	Strongly disagree	Strongly disagree	Strongly disagree	Disagree	Strongly disagree	Strongly disagree	Disagree	Strongly disagree
216	Female	17 - 22 Years Old	Chinese	Student	RM70,001-RM90,000	Yes	Yes	Yes	5 hours – 10 hours	Yes	Neutral	Strongly agree	Agree	Neutral	Strongly agree	Agree	Agree	Strongly agree	Agree	Strongly agree	Strongly agree	Neutral	Strongly agree	Strongly agree	Neutral	Neutral
217	Female	17 - 22 Years Old	Chinese	Student	RM50,001-RM70,000	No	No	Yes	10 hours – 20 hours	Yes	Disagree	Disagree	Strongly disagree	Strongly disagree	Strongly disagree	Neutral	Strongly disagree	Neutral	Strongly disagree	Strongly disagree	Neutral	Disagree	Disagree	Neutral	Strongly disagree	Disagree
218	Male	17 - 22 Years Old	Chinese	Student	Less than RM30,000	Yes	Yes	Yes	5 hours – 10 hours	No	Agree	Agree	Agree	Strongly agree	Agree	Agree	Agree	Agree	Strongly agree	Strongly agree	Agree	Strongly agree	Agree	Neutral	Neutral	Strongly agree
219	Female	17 - 22 Years Old	Chinese	Student	RM30,001-RM50,000	No	Yes	Yes	1 hour – 4 hours	No	Agree	Strongly agree	Strongly agree	Strongly agree	Strongly agree	Strongly agree	Strongly agree	Agree	Neutral	Strongly agree	Agree	Strongly agree	Agree	Strongly agree	Strongly agree	Strongly agree
